# Supplementary material for: Phylogenomic Analyses and Molecular Signatures Elucidating the Evolutionary Relationships amongst the Chlorobia and Ignavibacteria Species: Robust Demarcation of Two Family-Level Clades within the Order Chlorobiales and Proposal for the Family Chloroherpetonaceae fam. nov
Source: Microorganisms. 2022 Jun 29;10(7):1312. doi: 10.3390/microorganisms10071312 (PMC9318685; doi:10.3390/microorganisms10071312)
Supplement: Supplementary file 1 [file microorganisms-10-01312-s001.zip]

Archive with 1 entries (1 files):
- microorganisms-1695449-supplementary.pdf
